# Supplementary material for: Predicting Distribution of the Asian Longhorned Beetle, Anoplophora glabripennis (Coleoptera: Cerambycidae) and Its Natural Enemies in China
Source: Insects. 2022 Jul 29;13(8):687. doi: 10.3390/insects13080687 (PMC9409243; doi:10.3390/insects13080687)
Supplement: Supplementary file 1 [file insects-13-00687-s001.zip]

Archive with 1 entries (1 files):
- insects-1809327-supplementary.pdf
